# Supplementary material for: Coronary artery fistula following surgical myectomy for hypertrophic obstructive cardiomyopathy: a case report
Source: Eur Heart J Case Rep. 2024 May 16;8(6):ytae248. doi: 10.1093/ehjcr/ytae248 (PMC11156195; doi:10.1093/ehjcr/ytae248)
Supplement: ytae248_Supplementary_Data [file ytae248_supplementary_data.zip]

Archive with 7 entries (7 files):
- Figure S1 - PW Doppler CMYK.tiff
- Supp2.tiff
- Video S1 - Colour APLAx.mpg
- Video S2 - Colour PSLAx colour.mpg
- Video S3 - Pre-surgical angiography.mpg
- Video S4a - Post-surgical angiography.mpg
- Video S4b - Post-surgical angiography.mpg
